# Supplementary material for: Direct Reprogramming of Mouse Fibroblasts to Neural Stem Cells by Small Molecules
Source: Stem Cells Int. 2015 Dec 16;2016:4304916. doi: 10.1155/2016/4304916 (PMC4695670; doi:10.1155/2016/4304916)
Supplement: Supplementary file 1 — Supplementary Figure S1. A schematic diagram depicting the protocol for the production of small molecule-induced neural stem (SMINS) cells. Supplementary Figure S2. MEF tested by neural stem cell markers. Supplementary Figure S3. SMINS-MEF-7 cells induced from mouse embryonic fibroblasts. Supplementary Figure S4. The positive control native neural stem cells (NS). Supplementary Figure S5. The staining of Alkaline Phosphatase (ALP) for NS, SMINS and Fibroblasts. Supplementary Figure S6. Quantitative analysis of 84 neural stem cell genes by RT profiler PCR arrays. Supplementary Figure S7. Differentiation of SMINS-MEF-7 cells in vitro. Supplementary Figure S8. Immunocytochemistry staining of fibroblasts using nervous cell markers. Supplementary Figure S9. The sorting of negative TTF. Supplementary Figure S10. SMINS3 cells were check by pluripotent stem cells marker. Supplementary Figure S11. Immunocytochemistry staining of fibroblasts and SMINS cells using a fibroblast marker. Supplementary Figure S12. Migration of SMINS-TTF-3 cells in vivo. Supplementary Figure S13. The majority of differentiated cells demonstrate K+ currents only. Supplementary Table S1. Analyses results of up-regulated and down-regulated genes for SMINS-MEF-7 cells (test) vs MEF (control). Supplementary Table S2. Analyses results of up-regulated genes for SMINS-MEF-7 cells (test) vs NS (control). Supplementary Table S3. The primers of RT-PCR in the experiment. [file 4304916.f1.zip]

Archive with 3 entries (2 files):
- 4304916.f1/
- 4304916.f1/4304916.f1.pdf
- 4304916.f1/Description.docx
